# Supplementary material for: Genomic Characterization, Formulation and Efficacy in Planta of a Siphoviridae and Podoviridae Protection Cocktail against the Bacterial Plant Pathogens Pectobacterium spp
Source: Viruses. 2020 Jan 28;12(2):150. doi: 10.3390/v12020150 (PMC7077305; doi:10.3390/v12020150)
Supplement: Supplementary file 1 [file viruses-12-00150-s001.zip]

Archive with 5 entries (4 files):
- Supplementary materials-REVISED 27.1.20/
- Supplementary materials-REVISED 27.1.20/Table S1.pdf
- Supplementary materials-REVISED 27.1.20/Table S2.xlsx
- Supplementary materials-REVISED 27.1.20/Table S3.pdf
- Supplementary materials-REVISED 27.1.20/Table S4.xlsx
