# Supplementary material for: Genomic Characterization, Formulation and Efficacy in Planta of a Siphoviridae and Podoviridae Protection Cocktail against the Bacterial Plant Pathogens Pectobacterium spp
Source: Viruses. 2020 Jan 28;12(2):150. doi: 10.3390/v12020150 (PMC7077305; doi:10.3390/v12020150)
Supplement: Supplementary file 1 [file viruses-12-00150-s001.zip › Supplementary materials-REVISED 27.1.20/Table S2.xlsx]

## Sheet: phage MA13
Name	Accession	Description	Interval	E-value
PHA00454 super family	cl33675	ATP-dependent DNA ligase	12592-13524	2.58e-24
DNA_pol_A super family	cl02626	Family A polymerase primarily fills DNA gaps that arise during DNA repair, recombination and ...	14950-15630	5.23e-20
Big_2	pfam02368	Bacterial Ig-like domain (group 2); This family consists of bacterial domains with an Ig-like ...	1078-1302	9.39e-14
P-loop_NTPase super family	cl21455	P-loop containing Nucleoside Triphosphate Hydrolases; Members of the P-loop NTPase domain ...	11386-11886	1.16e-05
Metallophos	pfam00149	Calcineurin-like phosphoesterase; This family includes a diverse range of phosphoesterases, ...	19822-19959	6.17e-04
Phage_T7_tail super family	cl04321	Phage T7 tail fibre protein; The bacteriophage T7 tail complex consists of a conical tail-tube ...	38053-38490	1.24e-03
lyz_P1	cd16901	P1 lysozyme Lyz-like proteins; Enterobacteria phage P1 lysozyme Lyz is secreted to the ...	1454-1894	9.66e-46
Head-tail_con super family	cl19541	Bacteriophage head to tail connecting protein; This family of head-tail connector proteins is ...	24446-25825	4.22e-39
Tube super family	cl10205	Tail tubular protein; This family includes the tail tubular gp11 protein from bacteriophage T7.	27923-28444	2.24e-28
PHA02030 super family	cl25717	hypothetical protein	16481-17230	2.05e-19
PHA02004 super family	cl21666	capsid protein	26822-27811	2.17e-17
PHA01782 super family	cl10333	hypothetical protein	4460-4930	1.41e-09
RNA_pol super family	cl25973	DNA-dependent RNA polymerase; This is a family of single chain RNA polymerases.	21258-23696	9.43e-178
LT_GEWL_like	cd00254	Lytic transglycosylase (LT) and goose egg-white lysozyme (GEWL)-like domain; Members include ...	34287-34541	2.60e-18
PHA00368 super family	cl30808	internal virion protein D	34173-35288	1.15e-11
Endonuclease_7 super family	cl27319	Recombination endonuclease VII;	19179-19556	2.85e-11
PHA02031 super family	cl33678	putative DnaG-like primase	10257-10619	2.81e-08
Replic_Relax super family	cl23910	Replication-relaxation; This family includes proteins which are essential for plasmid ...	35817-36929	2.64e-03

## Sheet: phage MA11
Table S2. Conserved domains of bacteriophages isolated in this study
Name	Accession	Description	Interval	E-value
Phage_portal_2	pfam05136	Phage portal protein, lambda family; This protein forms a hole, or portal, that enables DNA ...	21262-22398	2.64e-92
Cas4_I-A_I-B_I-C_I-D_II-B super family	cl00641	CRISPR/Cas system-associated protein Cas4; CRISPR (Clustered Regularly Interspaced Short ...	12043-13236	4.15e-82
Phage_cap_E super family	cl20258	Phage major capsid protein E; Major capsid protein E is involved with the stabilisation of the ...	24574-25596	2.88e-41
DUF2815 super family	cl29140	Protein of unknown function (DUF2815); This is a phage related family of proteins with unknown ...	13438-13911	1.44e-23
Phage_holin_3_7	pfam05449	Putative 3TM holin, Phage_holin_3; This is a family of putative proteobacterial phage ...	44380-44616	2.05e-14
S49_Sppa_36K_type	cd07022	Signal peptide peptidase A (SppA) 36K type, a serine protease, has catalytic Ser-Lys dyad; ...	23036-23671	2.39e-76
Muraidase	pfam11860	N-acetylmuramidase; Endolysins are bacteriophage encoded proteins synthesized at the end of ...	44684-45205	4.01e-55
DUF2793	pfam10983	Protein of unknown function (DUF2793); This is a bacterial family of proteins with unknown ...	39854-40102	2.36e-19
DUF1441 super family	cl06347	Protein of unknown function (DUF1441); This family consists of several hypothetical ...	18368-18814	3.57e-11
Phage-tail_3	pfam13550	Putative phage tail protein; This putative domain is found in the large gene transfer agent ...	38261-38623	4.89e-11
tape_meas_nterm	TIGR02675	tape measure domain; Proteins containing this domain are strictly bacterial, including ...	30713-30940	3.59e-09
gpW super family	cl03738	gpW; gpW is a 68 residue protein known to be present in phage particles. Extracts of ...	20981-21124	1.76e-07
Smc super family	cl34174	Chromosome segregation ATPase [Cell cycle control, cell division, chromosome partitioning];	31751-32593	8.79e-06
VRR_NUC	smart00990	This model contains proteins with the VRR-NUC domain; It is associated with members of the PD- ...	16262-16411	2.87e-05
HI1514 super family	cl34696	Phage tail tape-measure protein, controls tail length [Mobilome: prophages, transposons];	30248-31108	1.55e-03
tape_meas_lam_C super family	cl36929	phage tail tape measure protein, lambda family; This model represents a relatively ...	32276-33175	3.19e-03
COG5283 super family	cl34972	Phage-related tail protein [Mobilome: prophages, transposons];	29030-29611	6.42e-03
SMC_prok_A super family	cl37070	chromosome segregation protein SMC, primarily archaeal type; SMC (structural maintenance of ...	31622-31876	6.95e-03
Terminase_GpA super family	cl21617	Phage terminase large subunit (GpA); This family consists of several phage terminase large ...	18978-20804	9.74e-141
DNA_pol_A super family	cl02626	Family A polymerase primarily fills DNA gaps that arise during DNA repair, recombination and ...	14718-16154	1.43e-90
DEAD-like_helicase_N super family	cl28899	N-terminal helicase domain of the DEAD-box helicase superfamily; The DEAD-like helicase ...	16491-17144	9.39e-75
HepA	COG0553	Superfamily II DNA or RNA helicase, SNF2 family [Transcription, Replication, recombination and ...	16428-17837	4.01e-24
Phage_holin_8 super family	cl25205	Putative phage holin;	43926-44252	2.10e-16
Phage_BR0599 super family	cl10710	Phage conserved hypothetical protein BR0599; This entry describes a family of proteins found ...	36759-37007	1.08e-06
AE_Prim_S_like super family	cl01287	AE_Prim_S_like: primase domain similar to that found in the small subunit of archaeal and ...	10548-10973	6.91e-11
COG3378 super family	cl34594	Phage- or plasmid-associated DNA primase [Mobilome: prophages, transposons];	9003-9455	3.54e-04
DUF1653 super family	cl01949	Protein of unknown function (DUF1653); This is a family of hypothetical bacterial proteins of ...	50661-50888	2.57e-03
PriCT_2 super family	cl07361	Primase C terminal 2 (PriCT-2); This alpha helical domain is found at the C terminal of ...	10101-10304	6.10e-03
RdgC super family	cl01122	Putative exonuclease, RdgC; Members of the RdgC family may have exonuclease activity. RdgC is ...	54389-55330	5.24e-47
Dcm	COG0270	Site-specific DNA-cytosine methylase [Replication, recombination and repair];	52181-53665	4.28e-28
DUF5051	pfam16473	3' exoribonuclease, RNase T-like; This is a highly divergent 3' exoribonuclease family. The ...	51125-51511	2.23e-19
DnaQ_like_exo super family	cl10012	DnaQ-like (or DEDD) 3'-5' exonuclease domain superfamily; The DnaQ-like exonuclease ...	50972-51274	3.57e-04

## Sheet: phage MA12
Name	Accession	Description	Interval	E-value
Terminase_GpA super family	cl21617	Phage terminase large subunit (GpA); This family consists of several phage terminase large ...	44407-46233	1.02e-140
DNA_pol_A super family	cl02626	Family A polymerase primarily fills DNA gaps that arise during DNA repair, recombination and ...	40147-41583	1.50e-90
DEAD-like_helicase_N super family	cl28899	N-terminal helicase domain of the DEAD-box helicase superfamily; The DEAD-like helicase ...	41920-42573	9.85e-75
HepA	COG0553	Superfamily II DNA or RNA helicase, SNF2 family [Transcription, Replication, recombination and ...	41857-43266	4.21e-24
Phage_holin_3_7	pfam05449	Putative 3TM holin, Phage_holin_3; This is a family of putative proteobacterial phage ...	10930-11166	2.16e-14
Phage_portal_2	pfam05136	Phage portal protein, lambda family; This protein forms a hole, or portal, that enables DNA ...	46691-47827	2.77e-92
Cas4_I-A_I-B_I-C_I-D_II-B super family	cl00641	CRISPR/Cas system-associated protein Cas4; CRISPR (Clustered Regularly Interspaced Short ...	37472-38665	4.36e-82
Muraidase	pfam11860	N-acetylmuramidase; Endolysins are bacteriophage encoded proteins synthesized at the end of ...	11234-11755	4.21e-55
Phage_cap_E super family	cl20258	Phage major capsid protein E; Major capsid protein E is involved with the stabilisation of the ...	50003-51025	3.03e-41
DUF2815 super family	cl29140	Protein of unknown function (DUF2815); This is a phage related family of proteins with unknown ...	38867-39340	1.51e-23
DUF2793	pfam10983	Protein of unknown function (DUF2793); This is a bacterial family of proteins with unknown ...	6404-6652	2.48e-19
Phage-tail_3	pfam13550	Putative phage tail protein; This putative domain is found in the large gene transfer agent ...	4811-5173	5.13e-11
S49_Sppa_36K_type	cd07022	Signal peptide peptidase A (SppA) 36K type, a serine protease, has catalytic Ser-Lys dyad; ...	48465-49100	2.50e-76
Phage_holin_8 super family	cl25205	Putative phage holin;	10476-10802	2.21e-16
DUF1441 super family	cl06347	Protein of unknown function (DUF1441); This family consists of several hypothetical ...	43797-44243	3.75e-11
tape_meas_nterm	TIGR02675	tape measure domain; Proteins containing this domain are strictly bacterial, including ...	56142-56369	3.77e-09
gpW super family	cl03738	gpW; gpW is a 68 residue protein known to be present in phage particles. Extracts of ...	46410-46553	1.85e-07
Phage_BR0599 super family	cl10710	Phage conserved hypothetical protein BR0599; This entry describes a family of proteins found ...	3309-3557	1.13e-06
Smc super family	cl34174	Chromosome segregation ATPase [Cell cycle control, cell division, chromosome partitioning];	57180-58022	2.45e-05
VRR_NUC	smart00990	This model contains proteins with the VRR-NUC domain; It is associated with members of the PD- ...	41691-41840	3.01e-05
HI1514 super family	cl34696	Phage tail tape-measure protein, controls tail length [Mobilome: prophages, transposons];	55677-56537	1.63e-03
COG5283 super family	cl34972	Phage-related tail protein [Mobilome: prophages, transposons];	54459-55040	6.74e-03
RdgC super family	cl01122	Putative exonuclease, RdgC; Members of the RdgC family may have exonuclease activity. RdgC is ...	20939-21880	5.50e-47
Dcm	COG0270	Site-specific DNA-cytosine methylase [Replication, recombination and repair];	18731-20215	4.50e-28
DUF5051	pfam16473	3' exoribonuclease, RNase T-like; This is a highly divergent 3' exoribonuclease family. The ...	17675-18061	2.34e-19
DnaQ_like_exo super family	cl10012	DnaQ-like (or DEDD) 3'-5' exonuclease domain superfamily; The DnaQ-like exonuclease ...	17522-17824	3.74e-04
AE_Prim_S_like super family	cl01287	AE_Prim_S_like: primase domain similar to that found in the small subunit of archaeal and ...	35977-36402	7.26e-11
COG3378 super family	cl34594	Phage- or plasmid-associated DNA primase [Mobilome: prophages, transposons];	34432-34884	3.72e-04
PriCT_2 super family	cl07361	Primase C terminal 2 (PriCT-2); This alpha helical domain is found at the C terminal of ...	35530-35733	6.40e-03
DUF1653 super family	cl01949	Protein of unknown function (DUF1653); This is a family of hypothetical bacterial proteins of ...	17211-17438	2.70e-03
