# Supplementary material for: Genomic Characterization, Formulation and Efficacy in Planta of a Siphoviridae and Podoviridae Protection Cocktail against the Bacterial Plant Pathogens Pectobacterium spp
Source: Viruses. 2020 Jan 28;12(2):150. doi: 10.3390/v12020150 (PMC7077305; doi:10.3390/v12020150)
Supplement: Supplementary file 1 [file viruses-12-00150-s001.zip › Supplementary materials-REVISED 27.1.20/Table S4.xlsx]

## Sheet: Siphoviridae phage MA11
Feature ID	Type	Contig	Start	Stop	Frame	Strand	Length (bp)	Function	Subsystem
fig|6666666.487626.peg.1	CDS	Siphoviridae	52	435	1	+	384	hypothetical protein	- none -
fig|6666666.487626.peg.2	CDS	Siphoviridae	446	967	2	+	522	hypothetical protein	- none -
fig|6666666.487626.peg.3	CDS	Siphoviridae	970	1254	1	+	285	hypothetical protein	- none -
fig|6666666.487626.peg.4	CDS	Siphoviridae	1303	1896	1	+	594	hypothetical protein	- none -
fig|6666666.487626.peg.5	CDS	Siphoviridae	1941	2144	3	+	204	hypothetical protein	- none -
fig|6666666.487626.peg.6	CDS	Siphoviridae	2146	2748	1	+	603	hypothetical protein	- none -
fig|6666666.487626.peg.7	CDS	Siphoviridae	2741	2935	2	+	195	hypothetical protein	- none -
fig|6666666.487626.peg.8	CDS	Siphoviridae	2945	3352	2	+	408	hypothetical protein	- none -
fig|6666666.487626.peg.9	CDS	Siphoviridae	3355	3585	1	+	231	hypothetical protein	- none -
fig|6666666.487626.peg.10	CDS	Siphoviridae	3597	3866	3	+	270	hypothetical protein	- none -
fig|6666666.487626.peg.11	CDS	Siphoviridae	3866	4093	2	+	228	hypothetical protein	- none -
fig|6666666.487626.peg.12	CDS	Siphoviridae	4086	4370	3	+	285	hypothetical protein	- none -
fig|6666666.487626.peg.13	CDS	Siphoviridae	4363	4572	1	+	210	hypothetical protein	- none -
fig|6666666.487626.peg.14	CDS	Siphoviridae	4655	5764	2	+	1110	hypothetical protein	- none -
fig|6666666.487626.peg.15	CDS	Siphoviridae	5895	6617	3	+	723	hypothetical protein	- none -
fig|6666666.487626.peg.16	CDS	Siphoviridae	6614	6733	2	+	120	hypothetical protein	- none -
fig|6666666.487626.peg.17	CDS	Siphoviridae	6736	6924	1	+	189	hypothetical protein	- none -
fig|6666666.487626.peg.18	CDS	Siphoviridae	6938	7144	2	+	207	Phage protein	- none -
fig|6666666.487626.peg.19	CDS	Siphoviridae	7141	7350	1	+	210	hypothetical protein	- none -
fig|6666666.487626.peg.20	CDS	Siphoviridae	11036	8454	-2	-	2583	hypothetical protein	- none -
fig|6666666.487626.peg.21	CDS	Siphoviridae	11261	11049	-2	-	213	hypothetical protein	- none -
fig|6666666.487626.peg.22	CDS	Siphoviridae	11518	11919	1	+	402	hypothetical protein	- none -
fig|6666666.487626.peg.23	CDS	Siphoviridae	12073	13290	1	+	1218	hypothetical protein	- none -
fig|6666666.487626.peg.24	CDS	Siphoviridae	13366	13962	1	+	597	Phage protein	- none -
fig|6666666.487626.peg.25	CDS	Siphoviridae	14079	16163	3	+	2085	DNA polymerase I	- none -
fig|6666666.487626.peg.26	CDS	Siphoviridae	16166	16435	2	+	270	hypothetical protein	- none -
fig|6666666.487626.peg.27	CDS	Siphoviridae	16419	17936	3	+	1518	DNA helicase (EC 3.6.4.12), phage-associated	- none -
fig|6666666.487626.peg.28	CDS	Siphoviridae	18094	18330	1	+	237	hypothetical protein	- none -
fig|6666666.487626.peg.29	CDS	Siphoviridae	18437	18874	2	+	438	hypothetical protein	- none -
fig|6666666.487626.peg.30	CDS	Siphoviridae	18843	20936	3	+	2094	Phage head, terminase DNA packaging protein A	- none -
fig|6666666.487626.peg.31	CDS	Siphoviridae	20954	21187	2	+	234	Phage capsid and scaffold	Phage capsid proteins
fig|6666666.487626.peg.32	CDS	Siphoviridae	21187	22818	1	+	1632	Phage head, portal protein B	- none -
fig|6666666.487626.peg.33	CDS	Siphoviridae	22811	24124	2	+	1314	Phage head, head-tail preconnector protease C / Phage head, scaffolding domain Nu3	- none -
fig|6666666.487626.peg.34	CDS	Siphoviridae	24139	24540	1	+	402	hypothetical protein	- none -
fig|6666666.487626.peg.35	CDS	Siphoviridae	24553	25608	1	+	1056	hypothetical protein	- none -
fig|6666666.487626.peg.36	CDS	Siphoviridae	25671	25931	3	+	261	hypothetical protein	- none -
fig|6666666.487626.peg.37	CDS	Siphoviridae	25931	26290	2	+	360	hypothetical protein	- none -
fig|6666666.487626.peg.38	CDS	Siphoviridae	26287	26910	1	+	624	Phage tail, component Z	- none -
fig|6666666.487626.peg.39	CDS	Siphoviridae	26903	27436	2	+	534	hypothetical protein	- none -
fig|6666666.487626.peg.40	CDS	Siphoviridae	27467	28252	2	+	786	hypothetical protein	- none -
fig|6666666.487626.peg.41	CDS	Siphoviridae	28265	28708	2	+	444	hypothetical protein	- none -
fig|6666666.487626.peg.42	CDS	Siphoviridae	28810	28974	1	+	165	hypothetical protein	- none -
fig|6666666.487626.peg.43	CDS	Siphoviridae	28967	33442	2	+	4476	Phage tail fiber protein	Phage tail fiber proteins
fig|6666666.487626.peg.44	CDS	Siphoviridae	33451	36162	1	+	2712	hypothetical protein	- none -
fig|6666666.487626.peg.45	CDS	Siphoviridae	36183	37031	3	+	849	hypothetical protein	- none -
fig|6666666.487626.peg.46	CDS	Siphoviridae	37042	37263	1	+	222	hypothetical protein	- none -
fig|6666666.487626.peg.47	CDS	Siphoviridae	37260	37481	3	+	222	hypothetical protein	- none -
fig|6666666.487626.peg.48	CDS	Siphoviridae	37481	39763	2	+	2283	virion structural protein	- none -
Table S4. RAST annotations
fig|6666666.487626.peg.49	CDS	Siphoviridae	39776	40543	2	+	768	hypothetical protein	- none -
fig|6666666.487626.peg.50	CDS	Siphoviridae	40572	43841	3	+	3270	hypothetical protein	- none -
fig|6666666.487626.peg.51	CDS	Siphoviridae	43926	44333	3	+	408	hypothetical protein	- none -
fig|6666666.487626.peg.52	CDS	Siphoviridae	44323	44661	1	+	339	hypothetical protein	- none -
fig|6666666.487626.peg.53	CDS	Siphoviridae	44633	45217	2	+	585	Phage endolysin	Phage lysis modules
fig|6666666.487626.peg.54	CDS	Siphoviridae	45217	45600	1	+	384	hypothetical protein	- none -
fig|6666666.487626.peg.55	CDS	Siphoviridae	45597	45860	3	+	264	hypothetical protein	- none -
fig|6666666.487626.peg.56	CDS	Siphoviridae	46702	45857	-1	-	846	hypothetical protein	- none -
fig|6666666.487626.peg.57	CDS	Siphoviridae	46905	46699	-3	-	207	hypothetical protein	- none -
fig|6666666.487626.peg.58	CDS	Siphoviridae	47108	46902	-2	-	207	hypothetical protein	- none -
fig|6666666.487626.peg.59	CDS	Siphoviridae	47373	47098	-3	-	276	hypothetical protein	- none -
fig|6666666.487626.peg.60	CDS	Siphoviridae	47832	47389	-3	-	444	hypothetical protein	- none -
fig|6666666.487626.peg.61	CDS	Siphoviridae	47987	47829	-2	-	159	hypothetical protein	- none -
fig|6666666.487626.peg.62	CDS	Siphoviridae	48190	47984	-1	-	207	Phage protein	- none -
fig|6666666.487626.peg.63	CDS	Siphoviridae	48907	48200	-1	-	708	hypothetical protein	- none -
fig|6666666.487626.peg.64	CDS	Siphoviridae	49194	48904	-3	-	291	hypothetical protein	- none -
fig|6666666.487626.peg.65	CDS	Siphoviridae	49384	49181	-1	-	204	hypothetical protein	- none -
fig|6666666.487626.peg.66	CDS	Siphoviridae	49773	49381	-3	-	393	hypothetical protein	- none -
fig|6666666.487626.peg.67	CDS	Siphoviridae	50020	49907	-1	-	114	hypothetical protein	- none -
fig|6666666.487626.peg.68	CDS	Siphoviridae	50604	50191	-3	-	414	hypothetical protein	- none -
fig|6666666.487626.peg.69	CDS	Siphoviridae	50921	50601	-2	-	321	hypothetical protein	- none -
fig|6666666.487626.peg.70	CDS	Siphoviridae	51526	50921	-1	-	606	hypothetical protein	- none -
fig|6666666.487626.peg.71	CDS	Siphoviridae	52059	51523	-3	-	537	hypothetical protein	- none -
fig|6666666.487626.peg.72	CDS	Siphoviridae	53662	52139	-1	-	1524	Cytosine-specific DNA methyltransferase (EC 2.1.1.37)	- none -
fig|6666666.487626.peg.73	CDS	Siphoviridae	53973	53659	-3	-	315	hypothetical protein	- none -
fig|6666666.487626.peg.74	CDS	Siphoviridae	54266	53970	-2	-	297	hypothetical protein	- none -
fig|6666666.487626.peg.75	CDS	Siphoviridae	55339	54263	-1	-	1077	hypothetical protein	- none -
fig|6666666.487626.peg.76	CDS	Siphoviridae	55637	55350	-2	-	288	hypothetical protein	- none -
fig|6666666.487626.peg.77	CDS	Siphoviridae	55828	55634	-1	-	195	hypothetical protein	- none -

## Sheet: Siphoviridae phage MA12
Feature ID	Type	Contig	Start	Stop	Frame	Strand	Length (bp)	Function	Subsystem	NCBI GI	locus
fig|6666666.487788.peg.1	CDS	MA12	172	354	1	+	183	hypothetical protein	- none -
fig|6666666.487788.peg.2	CDS	MA12	363	3074	3	+	2712	hypothetical protein	- none -
fig|6666666.487788.peg.3	CDS	MA12	3095	3943	2	+	849	hypothetical protein	- none -
fig|6666666.487788.peg.4	CDS	MA12	3954	4175	3	+	222	hypothetical protein	- none -
fig|6666666.487788.peg.5	CDS	MA12	4172	4393	2	+	222	hypothetical protein	- none -
fig|6666666.487788.peg.6	CDS	MA12	4393	6675	1	+	2283	virion structural protein	- none -
fig|6666666.487788.peg.7	CDS	MA12	6688	7455	1	+	768	hypothetical protein	- none -
fig|6666666.487788.peg.8	CDS	MA12	7484	10753	2	+	3270	hypothetical protein	- none -
fig|6666666.487788.peg.9	CDS	MA12	10838	11245	2	+	408	hypothetical protein	- none -
fig|6666666.487788.peg.10	CDS	MA12	11235	11573	3	+	339	hypothetical protein	- none -
fig|6666666.487788.peg.11	CDS	MA12	11545	12129	1	+	585	Phage endolysin	Phage lysis modules
fig|6666666.487788.peg.12	CDS	MA12	12129	12512	3	+	384	hypothetical protein	- none -
fig|6666666.487788.peg.13	CDS	MA12	12509	12772	2	+	264	hypothetical protein	- none -
fig|6666666.487788.peg.14	CDS	MA12	13614	12769	-3	-	846	hypothetical protein	- none -
fig|6666666.487788.peg.15	CDS	MA12	13817	13611	-2	-	207	hypothetical protein	- none -
fig|6666666.487788.peg.16	CDS	MA12	14020	13814	-1	-	207	hypothetical protein	- none -
fig|6666666.487788.peg.17	CDS	MA12	14285	14010	-2	-	276	hypothetical protein	- none -
fig|6666666.487788.peg.18	CDS	MA12	14744	14301	-2	-	444	hypothetical protein	- none -
fig|6666666.487788.peg.19	CDS	MA12	14899	14741	-1	-	159	hypothetical protein	- none -
fig|6666666.487788.peg.20	CDS	MA12	15102	14896	-3	-	207	Phage protein	- none -
fig|6666666.487788.peg.21	CDS	MA12	15819	15112	-3	-	708	hypothetical protein	- none -
fig|6666666.487788.peg.22	CDS	MA12	16106	15816	-2	-	291	hypothetical protein	- none -
fig|6666666.487788.peg.23	CDS	MA12	16296	16093	-3	-	204	hypothetical protein	- none -
fig|6666666.487788.peg.24	CDS	MA12	16685	16293	-2	-	393	hypothetical protein	- none -
fig|6666666.487788.peg.25	CDS	MA12	16932	16819	-3	-	114	hypothetical protein	- none -
fig|6666666.487788.peg.26	CDS	MA12	17516	17103	-2	-	414	hypothetical protein	- none -
fig|6666666.487788.peg.27	CDS	MA12	17833	17513	-1	-	321	hypothetical protein	- none -
fig|6666666.487788.peg.28	CDS	MA12	18438	17833	-3	-	606	hypothetical protein	- none -
fig|6666666.487788.peg.29	CDS	MA12	18971	18435	-2	-	537	hypothetical protein	- none -
fig|6666666.487788.peg.30	CDS	MA12	20574	19051	-3	-	1524	Cytosine-specific DNA methyltransferase (EC 2.1.1.37)	- none -
fig|6666666.487788.peg.31	CDS	MA12	20885	20571	-2	-	315	hypothetical protein	- none -
fig|6666666.487788.peg.32	CDS	MA12	21178	20882	-1	-	297	hypothetical protein	- none -
fig|6666666.487788.peg.33	CDS	MA12	22251	21175	-3	-	1077	hypothetical protein	- none -
fig|6666666.487788.peg.34	CDS	MA12	22549	22262	-1	-	288	hypothetical protein	- none -
fig|6666666.487788.peg.35	CDS	MA12	23292	22546	-3	-	747	hypothetical protein	- none -
fig|6666666.487788.peg.36	CDS	MA12	23510	23289	-2	-	222	hypothetical protein	- none -
fig|6666666.487788.peg.37	CDS	MA12	23989	23486	-1	-	504	hypothetical protein	- none -
fig|6666666.487788.peg.38	CDS	MA12	24669	23992	-3	-	678	hypothetical protein	- none -
fig|6666666.487788.peg.39	CDS	MA12	25127	24777	-2	-	351	hypothetical protein	- none -
fig|6666666.487788.peg.40	CDS	MA12	25759	26226	1	+	468	hypothetical protein	- none -
fig|6666666.487788.peg.41	CDS	MA12	26237	26758	2	+	522	hypothetical protein	- none -
fig|6666666.487788.peg.42	CDS	MA12	26761	27045	1	+	285	hypothetical protein	- none -
fig|6666666.487788.peg.43	CDS	MA12	27094	27687	1	+	594	hypothetical protein	- none -
fig|6666666.487788.peg.44	CDS	MA12	27732	27935	3	+	204	hypothetical protein	- none -
fig|6666666.487788.peg.45	CDS	MA12	27937	28539	1	+	603	hypothetical protein	- none -
fig|6666666.487788.peg.46	CDS	MA12	28532	28726	2	+	195	hypothetical protein	- none -
fig|6666666.487788.peg.47	CDS	MA12	28736	29143	2	+	408	hypothetical protein	- none -
fig|6666666.487788.peg.48	CDS	MA12	29146	29376	1	+	231	hypothetical protein	- none -
fig|6666666.487788.peg.49	CDS	MA12	29388	29657	3	+	270	hypothetical protein	- none -
fig|6666666.487788.peg.50	CDS	MA12	29657	29884	2	+	228	hypothetical protein	- none -
fig|6666666.487788.peg.51	CDS	MA12	29877	30161	3	+	285	hypothetical protein	- none -
fig|6666666.487788.peg.52	CDS	MA12	30154	30363	1	+	210	hypothetical protein	- none -
fig|6666666.487788.peg.53	CDS	MA12	30446	31555	2	+	1110	hypothetical protein	- none -
fig|6666666.487788.peg.54	CDS	MA12	31686	32408	3	+	723	hypothetical protein	- none -
fig|6666666.487788.peg.55	CDS	MA12	32405	32524	2	+	120	hypothetical protein	- none -
fig|6666666.487788.peg.56	CDS	MA12	32729	32935	2	+	207	Phage protein	- none -
fig|6666666.487788.peg.57	CDS	MA12	32932	33141	1	+	210	hypothetical protein	- none -
fig|6666666.487788.peg.58	CDS	MA12	36827	34245	-2	-	2583	hypothetical protein	- none -
fig|6666666.487788.peg.59	CDS	MA12	37052	36840	-2	-	213	hypothetical protein	- none -
fig|6666666.487788.peg.60	CDS	MA12	37309	37710	1	+	402	hypothetical protein	- none -
fig|6666666.487788.peg.61	CDS	MA12	37864	39081	1	+	1218	hypothetical protein	- none -
fig|6666666.487788.peg.62	CDS	MA12	39157	39753	1	+	597	Phage protein	- none -
fig|6666666.487788.peg.63	CDS	MA12	39870	41954	3	+	2085	DNA polymerase I	- none -
fig|6666666.487788.peg.64	CDS	MA12	41957	42226	2	+	270	hypothetical protein	- none -
fig|6666666.487788.peg.65	CDS	MA12	42210	43727	3	+	1518	DNA helicase (EC 3.6.4.12), phage-associated	- none -
fig|6666666.487788.peg.66	CDS	MA12	43885	44121	1	+	237	hypothetical protein	- none -
fig|6666666.487788.peg.67	CDS	MA12	44228	44665	2	+	438	hypothetical protein	- none -
fig|6666666.487788.peg.68	CDS	MA12	44634	46727	3	+	2094	Phage head, terminase DNA packaging protein A	- none -
fig|6666666.487788.peg.69	CDS	MA12	46745	46978	2	+	234	Phage capsid and scaffold	Phage capsid proteins
fig|6666666.487788.peg.70	CDS	MA12	46978	48609	1	+	1632	Phage head, portal protein B	- none -
fig|6666666.487788.peg.71	CDS	MA12	48602	49915	2	+	1314	Phage head, head-tail preconnector protease C / Phage head, scaffolding domain Nu3	- none -
fig|6666666.487788.peg.72	CDS	MA12	49930	50331	1	+	402	hypothetical protein	- none -
fig|6666666.487788.peg.73	CDS	MA12	50344	51399	1	+	1056	hypothetical protein	- none -
fig|6666666.487788.peg.74	CDS	MA12	51462	51722	3	+	261	hypothetical protein	- none -
fig|6666666.487788.peg.75	CDS	MA12	51722	52081	2	+	360	hypothetical protein	- none -
fig|6666666.487788.peg.76	CDS	MA12	52078	52701	1	+	624	Phage tail, component Z	- none -
fig|6666666.487788.peg.77	CDS	MA12	52694	53227	2	+	534	hypothetical protein	- none -
fig|6666666.487788.peg.78	CDS	MA12	53258	54043	2	+	786	hypothetical protein	- none -
fig|6666666.487788.peg.79	CDS	MA12	54056	54499	2	+	444	hypothetical protein	- none -
fig|6666666.487788.peg.80	CDS	MA12	54601	54765	1	+	165	hypothetical protein	- none -
fig|6666666.487788.peg.81	CDS	MA12	54758	58933	2	+	4176	Phage tail fiber protein	Phage tail fiber proteins

## Sheet: Podoviridae phage MA13
Feature ID	Type	Contig	Start	Stop	Frame	Strand	Length (bp)	Function	Subsystem	NCBI GI
fig|6666666.495524.peg.1	CDS	MN509793.1	1	708	1	+	708	hypothetical protein	- none -
fig|6666666.495524.peg.2	CDS	MN509793.1	736	1344	1	+	609	hypothetical protein	- none -
fig|6666666.495524.peg.3	CDS	MN509793.1	1379	1921	2	+	543	hypothetical protein	- none -
fig|6666666.495524.peg.4	CDS	MN509793.1	1918	2280	1	+	363	hypothetical protein	- none -
fig|6666666.495524.peg.5	CDS	MN509793.1	2261	2446	2	+	186	hypothetical protein	- none -
fig|6666666.495524.peg.6	CDS	MN509793.1	3523	3876	1	+	354	hypothetical protein	- none -
fig|6666666.495524.peg.7	CDS	MN509793.1	3892	4155	1	+	264	hypothetical protein	- none -
fig|6666666.495524.peg.8	CDS	MN509793.1	4439	4972	2	+	534	hypothetical protein	- none -
fig|6666666.495524.peg.9	CDS	MN509793.1	4972	5187	1	+	216	hypothetical protein	- none -
fig|6666666.495524.peg.10	CDS	MN509793.1	5187	5399	3	+	213	hypothetical protein	- none -
fig|6666666.495524.peg.11	CDS	MN509793.1	5389	5733	1	+	345	hypothetical protein	- none -
fig|6666666.495524.peg.12	CDS	MN509793.1	5726	5977	2	+	252	hypothetical protein	- none -
fig|6666666.495524.peg.13	CDS	MN509793.1	6046	6222	1	+	177	Phage protein	- none -
fig|6666666.495524.peg.14	CDS	MN509793.1	6219	6443	3	+	225	hypothetical protein	- none -
fig|6666666.495524.peg.15	CDS	MN509793.1	6440	6823	2	+	384	hypothetical protein	- none -
fig|6666666.495524.peg.16	CDS	MN509793.1	6825	7721	3	+	897	hypothetical protein	- none -
fig|6666666.495524.peg.17	CDS	MN509793.1	7726	8112	1	+	387	hypothetical protein	- none -
fig|6666666.495524.peg.18	CDS	MN509793.1	8121	8315	3	+	195	hypothetical protein	- none -
fig|6666666.495524.peg.19	CDS	MN509793.1	8312	8671	2	+	360	hypothetical protein	- none -
fig|6666666.495524.peg.20	CDS	MN509793.1	8668	9123	1	+	456	hypothetical protein	- none -
fig|6666666.495524.peg.21	CDS	MN509793.1	9123	9362	3	+	240	hypothetical protein	- none -
fig|6666666.495524.peg.22	CDS	MN509793.1	9379	9645	1	+	267	hypothetical protein	- none -
fig|6666666.495524.peg.23	CDS	MN509793.1	9642	9941	3	+	300	hypothetical protein	- none -
fig|6666666.495524.peg.24	CDS	MN509793.1	10015	10230	1	+	216	hypothetical protein	- none -
fig|6666666.495524.peg.25	CDS	MN509793.1	10227	10898	3	+	672	hypothetical protein	- none -
fig|6666666.495524.peg.26	CDS	MN509793.1	10906	12150	1	+	1245	Phage DNA helicase (ACLAME 883)	- none -
fig|6666666.495524.peg.27	CDS	MN509793.1	12248	12397	2	+	150	hypothetical protein	- none -
fig|6666666.495524.peg.28	CDS	MN509793.1	12390	12578	3	+	189	hypothetical protein	- none -
fig|6666666.495524.peg.29	CDS	MN509793.1	12571	13539	1	+	969	hypothetical protein	- none -
fig|6666666.495524.peg.30	CDS	MN509793.1	13541	13771	2	+	231	hypothetical protein	- none -
fig|6666666.495524.peg.31	CDS	MN509793.1	13768	16230	1	+	2463	Phage DNA-directed DNA polymerase (EC 2.7.7.7)	- none -
fig|6666666.495524.peg.32	CDS	MN509793.1	16230	16409	3	+	180	hypothetical protein	- none -
fig|6666666.495524.peg.33	CDS	MN509793.1	16421	17251	2	+	831	hypothetical protein	- none -
fig|6666666.495524.peg.34	CDS	MN509793.1	17251	18240	1	+	990	Phage exonuclease (EC 3.1.11.3)	- none -
fig|6666666.495524.peg.35	CDS	MN509793.1	18432	18830	3	+	399	hypothetical protein	- none -
fig|6666666.495524.peg.36	CDS	MN509793.1	18823	18936	1	+	114	hypothetical protein	- none -
fig|6666666.495524.peg.37	CDS	MN509793.1	19062	19550	3	+	489	Phage endonuclease	- none -
fig|6666666.495524.peg.38	CDS	MN509793.1	19543	20520	1	+	978	Phage phosphoesterase	- none -
fig|6666666.495524.peg.39	CDS	MN509793.1	20520	20750	3	+	231	hypothetical protein	- none -
fig|6666666.495524.peg.40	CDS	MN509793.1	20986	21153	1	+	168	JK_43P	- none -
fig|6666666.495524.peg.41	CDS	MN509793.1	21143	21256	2	+	114	hypothetical protein	- none -
fig|6666666.495524.peg.42	CDS	MN509793.1	21258	23702	3	+	2445	T7-like phage DNA-directed RNA polymerase (EC 2.7.7.6) (ACLAME 323)	- none -
fig|6666666.495524.peg.43	CDS	MN509793.1	24011	24409	2	+	399	hypothetical protein	- none -
fig|6666666.495524.peg.44	CDS	MN509793.1	24419	25924	2	+	1506	Phage collar, head-to-tail connector protein Gp8	- none -
fig|6666666.495524.peg.45	CDS	MN509793.1	25924	26724	1	+	801	hypothetical protein	- none -
fig|6666666.495524.peg.46	CDS	MN509793.1	26801	27823	2	+	1023	hypothetical protein	- none -
fig|6666666.495524.peg.47	CDS	MN509793.1	27917	28522	2	+	606	hypothetical protein	- none -
fig|6666666.495524.peg.48	CDS	MN509793.1	28525	31131	1	+	2607	Phage tail fibers	Phage tail fiber proteins
fig|6666666.495524.peg.49	CDS	MN509793.1	31133	31897	2	+	765	hypothetical protein	- none -
fig|6666666.495524.peg.50	CDS	MN509793.1	31907	34153	2	+	2247	hypothetical protein	- none -
fig|6666666.495524.peg.51	CDS	MN509793.1	34158	37940	3	+	3783	Phage protein (ACLAME 983)	- none -
fig|6666666.495524.peg.52	CDS	MN509793.1	38005	40659	1	+	2655	hypothetical protein	- none -
fig|6666666.495524.peg.53	CDS	MN509793.1	40669	40848	1	+	180	hypothetical protein	- none -
fig|6666666.495524.peg.54	CDS	MN509793.1	40841	41176	2	+	336	hypothetical protein	- none -
fig|6666666.495524.peg.55	CDS	MN509793.1	41185	42462	1	+	1278	Phage terminase large subunit Gp19, DNA packaging	- none -
